# Supplementary material for: Transcriptional Regulators in the Cerebellum in Chronic Schizophrenia: Novel Possible Targets for Pharmacological Interventions
Source: Int J Mol Sci. 2025 Apr 12;26(8):3653. doi: 10.3390/ijms26083653 (PMC12026920; doi:10.3390/ijms26083653)
Supplement: Supplementary file 1 [file ijms-26-03653-s001.zip]

Archive with 3 entries (3 files):
- Supplementary dataset 1.xlsx
- Supplementary dataset 2.xlsx
- Table S1_20250402.pdf
