# Supplementary material for: Transcriptional Regulators in the Cerebellum in Chronic Schizophrenia: Novel Possible Targets for Pharmacological Interventions
Source: Int J Mol Sci. 2025 Apr 12;26(8):3653. doi: 10.3390/ijms26083653 (PMC12026920; doi:10.3390/ijms26083653)
Supplement: Supplementary file 1 [file ijms-26-03653-s001.zip › Supplementary dataset 1.xlsx]

## Sheet: S1
Supplementary dataset 1: Significant Transcription factors
Transcription factor	No. of genes in the dataset	No.of genes in the background dataset	Percentage of genes	Fold enrichment	P-value (Hypergeometric test)	log 10 p-value	Mapped gene names
SP1	125	7140	52.0833	1.4028	1.47324e-06	5.83173	RAP2A; MRAS; YWHAZ; SPCS3; PICALM; MAP1B; SYN3; ATP6V1C1; GPD1; HRAS; YWHAQ; CBLN1; LASP1; NDUFA12; AHCY; SV2A; SLC17A7; LZIC; VPS26B; GPM6A; TMED10; PURA; ARHGDIA; CD47; NAP1L1; HSPD1; HSPA9; TXN2; RIMS1; RTN1; NUMA1; CMBL; SET; ARPC2; CBR1; PSAP; CAPG; SLC25A12; SFPQ; YWHAB; CAPZA2; NAPA; HUWE1; ERP29; SYP; PAFAH1B1; MAP6; CCT7; MARCKS; CRKL; RAB37; SPTAN1; MYO18A; PFN1; PRDX6; HNRNPR; CAPNS1; …
KLF7	76	4448	31.6667	1.36916	0.00142688	2.84561	YWHAZ; SPCS3; MAP1B; SYN3; GGH; GPD1; HRAS; YWHAQ; CBLN1; LASP1; AHCY; RPL22; CD47; HSPD1; CLASP1; TXN2; RTN1; NUMA1; CBR1; PSAP; CAPG; YWHAB; HUWE1; ERP29; SYP; MAP6; MARCKS; RAB37; SPTAN1; MYO18A; PFN1; HNRNPR; CAPNS1; ARPC5; SYNCRIP; NPM1; BCAP31; TXN; CRAT; PSMB1; SNRPA; NDRG2; PLEC; HP1BP3; TPT1; POLDIP3; PPIA; DMXL2; SLC25A22; LRP1; ARRB1; MYH9; RAB35; CS; TRIM28; ACAT2; YWHAH; ERLIN2; ANK3…
SP4	66	4345	27.5	1.21722	0.0422288	1.37439	RAP2A; SPCS3; MAP1B; SYN3; ATP6V1C1; YWHAQ; CBLN1; LASP1; SV2A; SLC17A7; TMED10; MAPK1; NAP1L1; HSPD1; TXN2; RIMS1; NUMA1; SET; CAPG; NAPA; HUWE1; SYP; MARCKS; RAB37; SPTAN1; PFN1; HNRNPR; NCKAP1; SYNCRIP; BCAP31; TXN; STIM1; CRAT; DIP2B; NDRG2; HP1BP3; TPT1; POLDIP3; HNRNPK; CISD2; DMXL2; HSD17B4; LRP1; MYH9; RAB35; CS; TRIM28; MCAM; YWHAE; TCP1; TXNDC17; DDX1; DPYSL5; COPS4; CD99L2; ACLY; SOD1;…
EGR1	60	3215	25	1.49552	0.000656024	3.18308	YWHAZ; CAMK4; PICALM; MAP1B; SYN3; ATP6V1C1; DDAH1; LASP1; SV2A; TMED10; NAP1L1; HSPA9; RIMS1; RTN1; NUMA1; SET; ARPC2; SLC25A12; SFPQ; CAPZA2; HUWE1; SYP; PAFAH1B1; CCT7; MARCKS; RAB37; ACTR2; PFN1; HNRNPR; SLC25A5; DCTN1; ARPC5; SYNCRIP; BCAP31; RAB21; NDRG2; NACA; HP1BP3; GNAQ; TPT1; HNRNPK; HSD17B4; LRP1; MYH9; PPP2R5E; MCAM; YWHAE; TXNDC17; TARDBP; GMPR2; HNRNPDL; ACLY; ATP1A1; ATP1A3; CIRBP…
HNF4A	53	3015	22.0833	1.4087	0.00530679	2.27517	RAP2A; ATG7; ATP2B1; SYN3; CLSTN1; DDAH1; DCTN2; LASP1; VPS26B; DYNC1LI2; TMED10; HSPD1; CLASP1; HSPA9; RIMS1; ARPC2; CAPG; SLC25A12; SFPQ; HUWE1; ERP44; CCT7; SIRPA; RAB37; SPTAN1; PFN1; SH3GL3; SLC25A5; DCTN1; RAP1B; BCAP31; PLEC; MACROD1; HP1BP3; GNAQ; HNRNPK; COX17; DMXL2; SLC25A22; LRP1; MYH9; STOML2; MCAM; ANK3; COPS4; HNRNPDL; ENY2; SERPINE2; PTPRD; HIBADH; DUSP3; COMT; PREP;
CTCF	50	2605	20.8333	1.53815	0.00113097	2.94655	SYN3; DDAH1; CBLN1; LASP1; LZIC; GPM6A; DYNC1LI2; ARHGDIA; CLASP1; RIMS1; RTN1; PGAM1; NDUFB9; RPN1; ARPC2; MOG; SLC25A12; CAPZA2; CAMKK2; NAPA; PPA2; NANS; CCT7; MARCKS; RAB37; SPTAN1; SLC25A5; DCTN1; PDIA3; DIP2B; PLEC; GNAQ; PIP4K2A; TPT1; CAPN1; UQCRC2; LRP1; ARRB1; MYH9; ANK3; YWHAE; DDT; DPYSL5; USP7; ACLY; C1QBP; UQCRB; ATP1A1; SNCG; ATP2B3;
GABPA	50	2702	20.8333	1.48293	0.00247103	2.60712	LASP1; LZIC; VPS26B; ARHGDIA; HSPA9; TXN2; NDUFB9; NUMA1; ARPC2; YWHAB; GPS1; RARS; HUWE1; ERP44; CCT7; SLC25A4; ACTR2; PFN1; SLC25A5; PRCP; SYNCRIP; BCAP31; STIM1; PSMB1; PLEC; UGGT1; TPT1; POLDIP3; CAPN1; COX17; IDH3B; SF3B3; RAB12; PPP2R5E; STOML2; UBE2M; TCP1; TXNDC17; DDT; RPS3; DDX1; GMPR2; SF3A2; C1QBP; IDH2; CTTN; COPS3; IARS; NDUFS1; CADM3;
NRF1	42	2037	17.5	1.65238	0.00076105	3.11859	ATG7; NDUFA12; VPS26B; ARHGDIA; CD47; HSPD1; CLASP1; KIF5B; RTN1; PGAM1; CBR1; PSAP; CAPZA2; NAPA; ERP29; SYP; CRKL; CAPNS1; ARPC5; NPM1; CRAT; MACROD1; PPIA; COX17; UQCRC2; DMXL2; LRP1; RAB35; TRIM28; ACAT2; YWHAH; UBE2M; YWHAE; PSPC1; HNRNPDL; SF3A2; LSM2; UQCRB; CIRBP; GSTM3; RAB10; ATP2B3;
NFYA	42	2544	17.5	1.32307	0.0343792	1.4637	RAP2A; SPCS3; YWHAQ; METTL7A; DCTN2; VPS26B; KIF5B; NUMA1; SET; SLC25A12; CAPZA2; NAPA; ERP44; PAFAH1B1; CCT7; MARCKS; CRKL; SLC25A4; HNRNPR; PRCP; PDIA3; SNRPA; NDRG2; MACROD1; HP1BP3; POLDIP3; PPIA; CISD2; NDUFAF2; STOML2; ACAT2; ANK3; DDT; DPYSL5; HNRNPDL; BCL2L13; ATP1A3; PRMT5; CIRBP; PTPRD; HIBADH; IARS;
YY1	37	1317	15.4167	2.25154	2.86596e-06	5.54273	PICALM; CLSTN1; SV2A; TMED10; ARHGDIA; HSPA9; RIMS1; RPN1; SFPQ; YWHAB; CAPZA2; SCRN1; EIF4G2; HUWE1; PAFAH1B1; CCT7; CRKL; SPTAN1; PFN1; RAP1B; SYNCRIP; NPM1; NACA; GNAQ; PPIA; MYH9; HMGCL; UBE2M; YWHAE; USP7; ACLY; ATP1A3; CIRBP; PTPRD; NDUFS1; SNX5; CADM3;
MEF2A	36	1835	15	1.5723	0.00429832	2.3667	MRAS; ATG7; PICALM; DDAH1; AHCY; SV2A; RPL22; CD47; KIF5B; RIMS1; ARPC2; SLC25A12; YWHAB; CAPZA2; MYO18A; HNRNPR; RAB21; DIP2B; NDRG2; PLEC; PIP4K2A; LCP1; HNRNPK; CS; PPP2R5E; YWHAH; ANK3; CD99L2; BCL2L13; IDH2; ATP1A1; SERPINE2; PTPRD; HIBADH; IARS; RAB10;
JUNB	35	1754	14.5833	1.59923	0.00373111	2.42816	ATG7; CAMK4; CLSTN1; MARK1; DCTN2; LASP1; NAP1L1; CLASP1; HSPA9; RIMS1; ARPC2; CAPG; SCRN1; SYP; GABRA6; RAB37; IGSF8; PFN1; HNRNPR; CAPNS1; ARPC5; SYNCRIP; BCAP31; TXN; RAB21; NDRG2; PLEC; MYH9; ANK3; GMPR2; CTTN; SNCG; IARS; TPD52L2; ATP2B3;
FOSB	35	1754	14.5833	1.59923	0.00373111	2.42816	ATG7; CAMK4; CLSTN1; MARK1; DCTN2; LASP1; NAP1L1; CLASP1; HSPA9; RIMS1; ARPC2; CAPG; SCRN1; SYP; GABRA6; RAB37; IGSF8; PFN1; HNRNPR; CAPNS1; ARPC5; SYNCRIP; BCAP31; TXN; RAB21; NDRG2; PLEC; MYH9; ANK3; GMPR2; CTTN; SNCG; IARS; TPD52L2; ATP2B3;
FOS	35	1754	14.5833	1.59923	0.00373111	2.42816	ATG7; CAMK4; CLSTN1; MARK1; DCTN2; LASP1; NAP1L1; CLASP1; HSPA9; RIMS1; ARPC2; CAPG; SCRN1; SYP; GABRA6; RAB37; IGSF8; PFN1; HNRNPR; CAPNS1; ARPC5; SYNCRIP; BCAP31; TXN; RAB21; NDRG2; PLEC; MYH9; ANK3; GMPR2; CTTN; SNCG; IARS; TPD52L2; ATP2B3;
JUN	35	1754	14.5833	1.59923	0.00373111	2.42816	ATG7; CAMK4; CLSTN1; MARK1; DCTN2; LASP1; NAP1L1; CLASP1; HSPA9; RIMS1; ARPC2; CAPG; SCRN1; SYP; GABRA6; RAB37; IGSF8; PFN1; HNRNPR; CAPNS1; ARPC5; SYNCRIP; BCAP31; TXN; RAB21; NDRG2; PLEC; MYH9; ANK3; GMPR2; CTTN; SNCG; IARS; TPD52L2; ATP2B3;
JUND	35	1754	14.5833	1.59923	0.00373111	2.42816	ATG7; CAMK4; CLSTN1; MARK1; DCTN2; LASP1; NAP1L1; CLASP1; HSPA9; RIMS1; ARPC2; CAPG; SCRN1; SYP; GABRA6; RAB37; IGSF8; PFN1; HNRNPR; CAPNS1; ARPC5; SYNCRIP; BCAP31; TXN; RAB21; NDRG2; PLEC; MYH9; ANK3; GMPR2; CTTN; SNCG; IARS; TPD52L2; ATP2B3;
NR4A2	28	1042	11.6667	2.15373	0.000111833	3.95143	YWHAQ; DCTN2; LASP1; CLASP1; HSPA9; ARPC2; CAPZA2; CEND1; CCT7; IGSF8; SLC25A5; DCTN1; PDIA3; SNRPA; HNRNPK; UQCRC2; TRAP1; MYH9; RAB35; CS; ANK3; CD99L2; BCL2L13; IDH2; NDUFS1; SNX5; RAB10; ATP2B3;
TGIF1	26	1034	10.8333	2.01542	0.000548401	3.2609	YWHAZ; DDAH1; HSPD1; CLASP1; RIMS1; ARPC2; MOG; SLC25A12; CAMKK2; NAPA; SPTAN1; PDIA3; GNAQ; PIP4K2A; LCP1; UQCRC2; MYH9; NDUFAF2; PPP2R5E; COPS4; HNRNPDL; BCL2L13; CTTN; PTPRD; IARS; DUSP3;
SF1	26	1129	10.8333	1.84583	0.0019337	2.71361	RAP2A; ATG7; MAP1B; YWHAQ; DDAH1; SV2A; HSPA9; ARPC2; PSAP; CCT7; DCTN1; PDIA3; BCAP31; EPDR1; TRAP1; IDH3B; MYH9; RAB35; CS; DPYSL5; CD99L2; BCL2L13; SF3A2; UCHL1; SNX5; ATP2B3;
NR5A1	26	1129	10.8333	1.84583	0.0019337	2.71361	RAP2A; ATG7; MAP1B; YWHAQ; DDAH1; SV2A; HSPA9; ARPC2; PSAP; CCT7; DCTN1; PDIA3; BCAP31; EPDR1; TRAP1; IDH3B; MYH9; RAB35; CS; DPYSL5; CD99L2; BCL2L13; SF3A2; UCHL1; SNX5; ATP2B3;
E2F1	25	1188	10.4167	1.68672	0.00740919	2.13023	UBE2I; CLSTN1; YWHAQ; HSPA9; NUMA1; EIF4G2; ERP29; HNRNPR; NCKAP1; SYNCRIP; GNAQ; UGGT1; TPT1; LCP1; HNRNPK; PPIA; SF3B3; RAB12; ERLIN2; TCP1; DPYSL5; HNRNPDL; SF3A2; LSM2; ATP2B3;
RORA	23	1168	9.58333	1.57841	0.02056	1.68698	ATG7; SPCS3; MGLL; LASP1; SV2A; CLASP1; GNB5; SFPQ; YWHAB; CAPZA2; CAMKK2; CCT7; MARCKS; CRKL; COX17; EPDR1; CS; ANK3; ATP1A1; COPS3; HIBADH; RAB10; CADM3;
ZFP161	21	1137	8.75	1.48051	0.0471145	1.32685	MRAS; SPCS3; NDUFA4; CLSTN1; CBLN1; VPS26B; KIF5B; PSAP; SLC25A12; ERP29; SPTAN1; SYNCRIP; NPM1; MACROD1; HP1BP3; PPIA; DMXL2; DDX1; HNRNPDL; TPM1; IDH2;
REST	20	765	8.33333	2.09571	0.00152879	2.81565	MAP1B; CBLN1; PURA; CLASP1; HSPA9; ARPC2; PSAP; SFPQ; GPS1; EIF4G2; SYP; PFN1; DCTN1; SYNCRIP; CRAT; PIP4K2A; MYH9; OMG; DPYSL4; PREP;
HSF1	18	806	7.5	1.79029	0.0126242	1.8988	CBLN1; CSNK1G3; LZIC; HSPD1; RTN1; PSAP; SIRPA; SLC25A4; PITPNA; BCAP31; NDRG2; LRP1; IDH3B; MYH9; SF3B3; PPP2R5E; UCHL1; HIBADH;
ESRRA	18	917	7.5	1.57358	0.0391066	1.40775	ATG7; CLSTN1; DDAH1; HSPA9; ARPC2; CCT7; TXN; NDRG2; UQCRC2; EPDR1; RAB35; CS; SF3A2; IDH2; ATP1A1; SERPINE2; HIBADH; ATP2B3;
NR6A1	16	769	6.66667	1.66805	0.0321938	1.49223	ATG7; LASP1; HSPD1; KIF5B; CCT7; CRKL; SH3GL3; STIM1; EPDR1; CS; GMPR2; SF3A2; ENY2; UQCRB; SERPINE2; ATP2B3;
RAB40B	16	806	6.66667	1.59148	0.0460245	1.33701	ATP2B1; LASP1; CLASP1; ARPC2; HUWE1; CCT7; SPTAN1; PFN1; STIM1; DIP2B; MYH9; RAB35; ANK3; ATP1A1; SNX5; RAB10;
RARA	16	806	6.66667	1.59148	0.0460245	1.33701	ATP2B1; LASP1; CLASP1; ARPC2; HUWE1; CCT7; SPTAN1; PFN1; STIM1; DIP2B; MYH9; RAB35; ANK3; ATP1A1; SNX5; RAB10;
SPI1	16	814	6.66667	1.57584	0.0494994	1.3054	ATG7; CAMK4; KIF5B; NDUFB9; NUMA1; ARPC2; PFN1; NCKAP1; SYNCRIP; UGGT1; MYH9; ERLIN2; ANK3; YWHAE; IDH2; SERPINE2;
STRA13	15	574	6.25	2.09513	0.00582942	2.23437	PICALM; ATP6V1C1; HSPD1; PSAP; SCRN1; NAPA; ERP29; ARPC5; RAB21; SNRPA; DIP2B; PLEC; CISD2; UQCRC2; TCEAL6;
BACH1	15	648	6.25	1.85588	0.0163792	1.78571	CAMK4; LASP1; TMED10; CLASP1; RIMS1; SCRN1; SYP; ARPC5; BCAP31; NDRG2; LRP1; MYH9; ANK3; GMPR2; ATP2B3;
CACD	14	514	5.83333	2.18382	0.00536392	2.27052	YWHAZ; DCTN2; RTN1; SLC25A12; SPTAN1; NPM1; DIP2B; PLEC; ERLIN2; DPYSL5; BCL2L13; TPM1; ATP1A3; SNCG;
SRF	13	462	5.41667	2.25619	0.00552221	2.25789	PICALM; DDAH1; RIMS1; ARPC2; SFPQ; SLC25A4; PFN1; PLEC; LCP1; MYH9; MCAM; TPM1; ATP2B3;
MEIS2	13	527	5.41667	1.97792	0.0154392	1.81137	DDAH1; GPM6A; RIMS1; SLC25A12; CAMKK2; SPTAN1; DIP2B; PIP4K2A; PPP2R5E; MCAM; HNRNPDL; BCL2L13; PTPRD;
ELF1	13	585	5.41667	1.78182	0.0325858	1.48697	CAMK4; ARPC2; PSAP; SFPQ; MARCKS; RAP1B; ARRB1; MYH9; ANK3; GMPR2; IDH2; SERPINE2; PTPRD;
ESR2	12	464	5	2.0738	0.0140291	1.85297	ATG7; SYN3; CAPZA2; MYO18A; DCTN1; STIM1; NDRG2; ANK3; UQCRB; ATP1A1; PRMT5; DPYSL4;
SPDEF	10	189	4.16667	4.24326	0.000136232	3.86572	YWHAZ; TMED10; HSPD1; CLASP1; BCAP31; SNRPA; LRP1; PPP2R5E; GMPR2; CTTN;
CDX2	8	253	3.33333	2.53656	0.0144018	1.84158	MAP1B; CD47; CAPZA2; MARCKS; SIRPA; PIP4K2A; HNRNPK; ANK3;
NKX3-1	3	61	1.25	3.9529	0.0407017	1.39039	HNRNPR; HNRNPK; OMG;
