# Supplementary material for: Transcriptional Regulators in the Cerebellum in Chronic Schizophrenia: Novel Possible Targets for Pharmacological Interventions
Source: Int J Mol Sci. 2025 Apr 12;26(8):3653. doi: 10.3390/ijms26083653 (PMC12026920; doi:10.3390/ijms26083653)
Supplement: Supplementary file 1 [file ijms-26-03653-s001.zip › Supplementary dataset 2.xlsx]

## Sheet: Proteins for each TF
Supplementary dataset 2: Proteins targets for each transcription factor
SP1 (125)	KFL7 (76)	SP4 (66)	EGR1 (60)	HNF4A (53)	CTCF (50)	GABPA (50)	NRF1 (42)	NFYA (42)	YY1 (37)	MEF2A (36)
RAP2A	YWHAZ	RAP2A	YWHAZ	RAP2A	SYN3	LASP1	ATG7	RAP2A	PICALM	MRAS
MRAS	SPCS3	SPCS3	CAMK4	ATG7	DDAH1	LZIC	NDUFA12	SPCS3	CLSTN1	ATG7
YWHAZ	MAP1B	MAP1B	PICALM	ATP2B1	CBLN1	VPS26B	VPS26B	YWHAQ	SV2A	PICALM
SPCS3	SYN3	SYN3	MAP1B	SYN3	LASP1	ARHGDIA	ARHGDIA	METTL7A	TMED10	DDAH1
PICALM	GGH	ATP6V1C1	SYN3	CLSTN1	LZIC	HSPA9	CD47	DCTN2	ARHGDIA	AHCY
MAP1B	GPD1	YWHAQ	ATP6V1C1	DDAH1	GPM6A	TXN2	HSPD1	VPS26B	HSPA9	SV2A
SYN3	HRAS	CBLN1	DDAH1	DCTN2	DYNC1LI2	NDUFB9	CLASP1	KIF5B	RIMS1	RPL22
ATP6V1C1	YWHAQ	LASP1	LASP1	LASP1	ARHGDIA	NUMA1	KIF5B	NUMA1	RPN1	CD47
GPD1	CBLN1	SV2A	SV2A	VPS26B	CLASP1	ARPC2	RTN1	SET	SFPQ	KIF5B
HRAS	LASP1	SLC17A7	TMED10	DYNC1LI2	RIMS1	YWHAB	PGAM1	SLC25A12	YWHAB	RIMS1
YWHAQ	AHCY	TMED10	NAP1L1	TMED10	RTN1	GPS1	CBR1	CAPZA2	CAPZA2	ARPC2
CBLN1	RPL22	MAPK1	HSPA9	HSPD1	PGAM1	RARS	PSAP	NAPA	SCRN1	SLC25A12
LASP1	CD47	NAP1L1	RIMS1	CLASP1	NDUFB9	HUWE1	CAPZA2	ERP44	EIF4G2	YWHAB
NDUFA12	HSPD1	HSPD1	RTN1	HSPA9	RPN1	ERP44	NAPA	PAFAH1B1	HUWE1	CAPZA2
AHCY	CLASP1	TXN2	NUMA1	RIMS1	ARPC2	CCT7	ERP29	CCT7	PAFAH1B1	MYO18A
SV2A	TXN2	RIMS1	SET	ARPC2	MOG	SLC25A4	SYP	MARCKS	CCT7	HNRNPR
SLC17A7	RTN1	NUMA1	ARPC2	CAPG	SLC25A12	ACTR2	CRKL	CRKL	CRKL	RAB21
LZIC	NUMA1	SET	SLC25A12	SLC25A12	CAPZA2	PFN1	CAPNS1	SLC25A4	SPTAN1	DIP2B
VPS26B	CBR1	CAPG	SFPQ	SFPQ	CAMKK2	SLC25A5	ARPC5	HNRNPR	PFN1	NDRG2
GPM6A	PSAP	NAPA	CAPZA2	HUWE1	NAPA	PRCP	NPM1	PRCP	RAP1B	PLEC
TMED10	CAPG	HUWE1	HUWE1	ERP44	PPA2	SYNCRIP	CRAT	PDIA3	SYNCRIP	PIP4K2A
PURA	YWHAB	SYP	SYP	CCT7	NANS	BCAP31	MACROD1	SNRPA	NPM1	LCP1
ARHGDIA	HUWE1	MARCKS	PAFAH1B1	SIRPA	CCT7	STIM1	PPIA	NDRG2	NACA	HNRNPK
CD47	ERP29	RAB37	CCT7	RAB37	MARCKS	PSMB1	COX17	MACROD1	GNAQ	CS
NAP1L1	SYP	SPTAN1	MARCKS	SPTAN1	RAB37	PLEC	UQCRC2	HP1BP3	PPIA	PPP2R5E
HSPD1	MAP6	PFN1	RAB37	PFN1	SPTAN1	UGGT1	DMXL2	POLDIP3	MYH9	YWHAH
HSPA9	MARCKS	HNRNPR	ACTR2	SH3GL3	SLC25A5	TPT1	LRP1	PPIA	HMGCL	ANK3
TXN2	RAB37	NCKAP1	PFN1	SLC25A5	DCTN1	POLDIP3	RAB35	CISD2	UBE2M	CD99L2
RIMS1	SPTAN1	SYNCRIP	HNRNPR	DCTN1	PDIA3	CAPN1	TRIM28	NDUFAF2	YWHAE	BCL2L13
RTN1	MYO18A	BCAP31	SLC25A5	RAP1B	DIP2B	COX17	ACAT2	STOML2	USP7	IDH2
NUMA1	PFN1	TXN	DCTN1	BCAP31	PLEC	IDH3B	YWHAH	ACAT2	ACLY	ATP1A1
CMBL	HNRNPR	STIM1	ARPC5	PLEC	GNAQ	SF3B3	UBE2M	ANK3	ATP1A3	SERPINE2
SET	CAPNS1	CRAT	SYNCRIP	MACROD1	PIP4K2A	RAB12	YWHAE	DDT	CIRBP	PTPRD
ARPC2	ARPC5	DIP2B	BCAP31	HP1BP3	TPT1	PPP2R5E	PSPC1	DPYSL5	PTPRD	HIBADH
CBR1	SYNCRIP	NDRG2	RAB21	GNAQ	CAPN1	STOML2	HNRNPDL	HNRNPDL	NDUFS1	IARS
PSAP	NPM1	HP1BP3	NDRG2	HNRNPK	UQCRC2	UBE2M	SF3A2	BCL2L13	SNX5	RAB10
CAPG	BCAP31	TPT1	NACA	COX17	LRP1	TCP1	LSM2	ATP1A3	CADM3
SLC25A12	TXN	POLDIP3	HP1BP3	DMXL2	ARRB1	TXNDC17	UQCRB	PRMT5
SFPQ	CRAT	HNRNPK	GNAQ	SLC25A22	MYH9	DDT	CIRBP	CIRBP
YWHAB	PSMB1	CISD2	TPT1	LRP1	ANK3	RPS3	GSTM3	PTPRD
CAPZA2	SNRPA	DMXL2	HNRNPK	MYH9	YWHAE	DDX1	RAB10	HIBADH
NAPA	NDRG2	HSD17B4	HSD17B4	STOML2	DDT	GMPR2	ATP2B3	IARS
HUWE1	PLEC	LRP1	LRP1	MCAM	DPYSL5	SF3A2
ERP29	HP1BP3	MYH9	MYH9	ANK3	USP7	C1QBP
SYP	TPT1	RAB35	PPP2R5E	COPS4	ACLY	IDH2
PAFAH1B1	POLDIP3	CS	MCAM	HNRNPDL	C1QBP	CTTN
MAP6	PPIA	TRIM28	YWHAE	ENY2	UQCRB	COPS3
CCT7	DMXL2	MCAM	TXNDC17	SERPINE2	ATP1A1	IARS
MARCKS	SLC25A22	YWHAE	TARDBP	PTPRD	SNCG	NDUFS1
CRKL	LRP1	TCP1	GMPR2	HIBADH	ATP2B3	CADM3
RAB37	ARRB1	TXNDC17	HNRNPDL	DUSP3
SPTAN1	MYH9	DDX1	ACLY	COMT
MYO18A	RAB35	DPYSL5	ATP1A1	PREP
PFN1	CS	COPS4	ATP1A3
PRDX6	TRIM28	CD99L2	CIRBP
HNRNPR	ACAT2	ACLY	TPD52L2
CAPNS1	YWHAH	SOD1	GSTM3
ARPC5	ERLIN2	LSM2	RAB10
SYNCRIP	ANK3	IDH2	CADM3
NPM1	TCP1	ATP1A1	ATP2B3
BCAP31	HNRNPDL	CIRBP
TXN	CD99L2	NDUFB10
STIM1	ACLY	TPD52L2
RAB21	SOD1	GSTM3
CRAT	LSM2	CADM3
PSMB1	THUMPD1	ATP2B3
SNRPA	ATP1A1
DIP2B	ATP1A3
NDRG2	CIRBP
PLEC	DUSP3
MACROD1	GSTM3
HP1BP3	RAB10
UGGT1	CYB5A
PIP4K2A	CADM3
TPT1	CYB5R1
POLDIP3	ATP2B3
HNRNPK
PPIA
CAPN1
CISD2
DMXL2
HSD17B4
SLC25A22
LRP1
ARRB1
MYH9
RAB35
CS
TRIM28
PPP2R5E
MCAM
ACAT2
YWHAH
ERLIN2
YWHAE
TCP1
TXNDC17
DDT
DPYSL5
COPS4
GMPR2
SOD2
HNRNPDL
CD99L2
ACLY
SOD1
C1QBP
ENY2
LSM2
IDH2
THUMPD1
ATP1A1
ATP1A3
CIRBP
CTTN
DUSP3
NDUFS1
GSTM3
COMT
RAB10
CYB5A
CADM3
PREP
CYB5R1
ATP2B3
